# Supplementary material for: Agreement between the spatiotemporal gait parameters from two different wearable devices and high-speed video analysis
Source: PLoS One. 2019 Sep 24;14(9):e0222872. doi: 10.1371/journal.pone.0222872 (PMC6759187; doi:10.1371/journal.pone.0222872)
Supplement: S1 Database — (XLSX) [file pone.0222872.s001.xlsx]

## Sheet: Hoja1
Height	Weight	BirthYear	Sex	Age	RunningSpeed	RunScribe_CT	Stryd_CT	Video_CT	Runscribe_FT	Stryd_FT	Video_FT	Runscribe_SF	Stryd_SF	Video_SF	Runscribe_SL	Stryd_SL	Video_SL
173	76	95	1	23	10	0.222448	0.285806	0.257773	0.119425	0.0586532	0.0863409	175.48	174.194	174.409	95.1843	96.8627	95.5871
176	75	96	1	22	10	0.2572	0.28535	0.291857	0.10122	0.0754208	0.0716429	167.355	166.328	165.111	100.836	101.789	100.972
174	67	96	1	22	11	0.305348	0.264401	0.3113	0.0685476	0.112284	0.0814	160.434	159.297	152.844	103.366	116.809	119.992
173	67	69	1	49	14	0.246602	0.232033	0.247476	0.110876	0.127762	0.105163	167.795	166.78	170.381	137.863	138.6	136.991
174	67	96	1	22	11	0.284879	0.267077	0.283025	0.0948664	0.115973	0.10315	157.952	156.648	155.462	116.584	116.099	117.998
184	82	87	1	31	12	0.287558	0.246753	0.2781	0.0914372	0.135321	0.103575	158.255	157.044	157.226	125.763	130.461	127.225
180	74	92	1	26	12	0.262383	0.241736	0.266756	0.07917	0.103332	0.0807111	175.627	173.901	172.842	114.022	115.133	115.822
170	65	97	1	21	11	0.285487	0.266707	0.278386	0.0571429	0.0778996	0.0620682	175.095	174.13	176.281	121.057	103.942	104.028
171	68	96	1	22	12	0.210733	0.228791	0.24585	0.165026	0.150072	0.137275	159.611	158.374	156.667	124.9	126.524	127.708
174	76	97	1	21	11	0.249777	0.235717	0.245413	0.076803	0.0937533	0.0752391	183.673	182.13	187.215	100.509	99.224	97.9771
180	65	97	1	21	14	0.244043	0.224692	0.23915	0.122009	0.144939	0.130625	163.846	162.33	162.28	142.249	147.069	143.801
173	74	85	1	33	11	0.261992	0.267422	0.254795	0.0770152	0.073938	0.0916818	176.942	175.775	173.223	104.963	105.103	105.868
179	84	92	1	26	10	0.246537	0.283546	0.28881	0.111758	0.0782132	0.0683095	167.404	165.869	168.065	101.086	102.115	99.1997
167	58	95	1	23	14	0.227425	0.21906	0.226326	0.0977444	0.108421	0.101311	184.457	183.224	183.171	128.865	127.472	127.417
177	72	93	1	25	13	0.263779	0.224729	0.25541	0.119765	0.162688	0.131744	156.402	154.884	155.067	139.587	141.589	139.806
179	74	97	1	21	11	0.25565	0.270714	0.2756	0.118108	0.10576	0.09615	160.508	159.385	161.442	115.667	115.435	113.59
172	69	97	1	21	11	0.253648	0.269852	0.256821	0.119059	0.10667	0.119385	160.941	159.363	159.535	114.904	114.088	114.952
186	80	97	1	21	12	0.244077	0.238131	0.256829	0.125928	0.134866	0.117756	162.115	160.874	160.24	124.455	126.488	124.862
177	68	94	1	24	14	0.228577	0.213295	0.223432	0.109228	0.127797	0.118047	177.566	175.923	175.695	130.094	135.088	132.828
171	64	97	1	21	13	0.227298	0.224571	0.2202	0.110143	0.13117	0.120933	177.764	168.67	175.919	120.852	139.687	123.187
177	72	97	1	21	12	0.253623	0.23222	0.235159	0.0906025	0.114681	0.116705	174.242	172.967	170.612	114.528	114.999	117.288
176	90	97	1	21	10	0.3116	0.279459	0.331122	0.0480522	0.0824565	0.0342439	166.786	165.792	164.27	110.371	100.135	101.491
179	67	97	1	21	11	0.259881	0.264385	0.29775	0.079959	0.0783428	0.05675	176.497	175.077	169.287	104.078	105.972	108.319
177	66	94	1	24	11	0.291284	0.263082	0.294932	0.0597585	0.0896784	0.0640698	170.867	170.099	167.238	105.902	109.068	109.687
180	75	97	1	21	11	0.310243	0.280934	0.31678	0.0623604	0.0945251	0.061275	160.992	159.824	158.789	113.318	112.958	115.515
185	80	97	1	21	11	0.26567	0.263886	0.267487	0.116479	0.121368	0.113333	156.963	155.762	157.623	116.188	117.245	116.362
175	76	96	1	22	10	0.258758	0.264956	0.270791	0.091533	0.0877074	0.0807209	171.248	170.144	170.787	98.1917	110.041	97.6421
176	72	97	1	21	12	0.26788	0.234462	0.272667	0.0893067	0.126064	0.0836429	167.922	166.429	168.464	118.837	130.019	118.77
181	76	97	1	21	11	0.233203	0.277571	0.290268	0.124463	0.0830635	0.0643902	167.739	166.385	169.265	108.605	110.754	108.368
180	79	95	1	23	11	0.298192	0.280615	0.3086	0.0784231	0.0971285	0.073075	159.262	158.845	157.243	122.032	115.684	116.623
180	70	97	1	21	11	0.282486	0.262396	0.2728	0.0960596	0.119455	0.103795	158.484	157.143	159.439	113.938	114.872	115.03
181	65	97	1	21	11	0.246915	0.264519	0.270073	0.121704	0.1072	0.10261	162.724	161.425	161.058	111.752	118.1	113.875
167	68	97	1	21	12	0.274444	0.254368	0.266575	0.0977848	0.120936	0.1142	161.169	159.879	157.609	123.547	121.601	126.925
177	75	97	1	21	12	0.272476	0.25282	0.278976	0.0785107	0.10107	0.0752857	170.895	169.552	169.421	115.927	118.615	118.087
179	73	77	1	41	14	0.245568	0.226808	0.23869	0.104809	0.1253	0.119548	171.196	170.418	167.545	134.187	138.477	139.315
176	78	76	1	42	13	0.250343	0.23182	0.24581	0.107974	0.129407	0.112	167.384	166.103	167.78	129.693	135.243	129.181
177	72	75	1	43	13	0.247838	0.237863	0.244024	0.114982	0.127589	0.116625	165.31	164.187	166.443	132.193	135.143	130.199
167	58	89	1	29	13	0.213733	0.220475		0.130433	0.126197		174.269	173.082		124.728	126.665
179	63	76	1	42	14	0.217678	0.217945	0.21716	0.120131	0.122055	0.125375	177.582	176.492	173.179	129.737	134.564	134.75
183	85	73	1	45	13	0.205051	0.229836	0.224333	0.144287	0.12246	0.1218	171.686	170.317	172.817	125.874	126.51	125.378
168	61	70	1	48	12	0.263371	0.235735	0.260333	0.0740776	0.104575	0.0811667	177.74	176.32	175.718	112.482	113.396	113.833
183	80	79	1	39	13	0.265336	0.243842	0.256	0.0917629	0.115961	0.0971667	167.957	166.765	169.905	129.837	130.244	127.532
179	95	97	1	21	11	0.25571	0.284189	0.288775	0.112991	0.0877085	0.0652	162.687	161.351	169.512	111.626	107.42	108.159
178	80	96	1	22	12	0.272992	0.258016	0.27892	0.0745462	0.0923027	0.07228	172.612	171.301	170.849	117.154	116.454	117.067
155	52	98	2	20	9	0.31303	0.295388	0.30705	0.0610216	0.0818966	0.071275	160.346	159.038	158.644	93.6814	93.3385	94.5812
158	52	90	2	28	10	0.311645	0.280571	0.311786	0.0446758	0.078153	0.0535238	168.341	167.281	164.346	99.0425	98.3356	101.475
160	65	93	2	25	10	0.318202	0.265505	0.317902	0.0471529	0.101707	0.0532439	164.21	163.429	161.686	100.245	101.437	103.096
153	48	97	2	21	12	0.233296	0.236448	0.233565	0.10088	0.100207	0.103152	179.481	178.23	178.241	112.446	113.104	112.239
167	56	97	2	21	12	0.253662	0.242316	0.256241	0.102231	0.11717	0.105241	168.556	166.923	166.098	116.125	123.322	120.494

## Sheet: Hoja4
0.715711	0.827941	0.852456	0.744134	0.413971	0.426228	0.372067	71.5711	82.7941	85.2456	74.4134	41.3971	42.6228	37.2067
0.755036	0.79849	0.934691	0.806528	0.399245	0.467345	0.403264	75.5036	79.849	93.4691	80.6528	39.9245	46.7345	40.3264
0.813335	0.70902	0.817335	0.809223	0.35451	0.408667	0.404611	81.3335	70.902	81.7335	80.9223	35.451	40.8667	40.4611
0.725163	0.64924	0.774666	0.700312	0.32462	0.387333	0.350156	72.5163	64.924	77.4666	70.0312	32.462	38.7333	35.0156
0.71745	0.690728	0.7887	0.727924	0.345364	0.39435	0.363962	71.745	69.0728	78.87	72.7924	34.5364	39.435	36.3962
0.725682	0.651019	0.731538	0.723146	0.32551	0.365769	0.361573	72.5682	65.1019	73.1538	72.3146	32.551	36.5769	36.1573
0.827642	0.786948	0.843826	0.806849	0.393474	0.421913	0.403424	82.7642	78.6948	84.3826	80.6849	39.3474	42.1913	40.3424
0.886889	0.816238	0.954242	0.860398	0.408119	0.477121	0.430199	88.6889	81.6238	95.4242	86.0398	40.8119	47.7121	43.0199
0.811916	0.699135	0.834883	0.782759	0.349568	0.417442	0.39138	81.1916	69.9135	83.4883	78.2759	34.9568	41.7442	39.138
0.840071	0.745973	0.935485	0.807172	0.372986	0.467743	0.403586	84.0071	74.5973	93.5485	80.7172	37.2986	46.7743	40.3586
0.790548	0.729597	0.888451	0.851892	0.364798	0.444225	0.425946	79.0548	72.9597	88.8451	85.1892	36.4798	44.4225	42.5946
0.622279	0.604193	0.672376	0.647012	0.302097	0.336188	0.323506	62.2279	60.4193	67.2376	64.7012	30.2097	33.6188	32.3506
0.774622	0.718042	0.829087	0.765275	0.359021	0.414544	0.382638	77.4622	71.8042	82.9087	76.5275	35.9021	41.4544	38.2638
0.663827	0.607863	0.642083	0.640822	0.303931	0.321041	0.320411	66.3827	60.7863	64.2083	64.0822	30.3931	32.1041	32.0411
0.76871	0.773507	0.772098	0.744058	0.386754	0.386049	0.372029	76.871	77.3507	77.2098	74.4058	38.6754	38.6049	37.2029
0.775506	0.784222	0.91159	0.820339	0.392111	0.455795	0.410169	77.5506	78.4222	91.159	82.0339	39.2111	45.5795	41.0169
0.727038	0.671823	0.678557	0.685889	0.335912	0.339279	0.342944	72.7038	67.1823	67.8557	68.5889	33.5912	33.9279	34.2944
0.699626	0.588439	0.696766	0.662225	0.294219	0.348383	0.331112	69.9626	58.8439	69.6766	66.2225	29.4219	34.8383	33.1112
0.720195	0.719131	0.788703	0.738969	0.359566	0.394352	0.369485	72.0195	71.9131	78.8703	73.8969	35.9566	39.4352	36.9485
0.683076	0.709852	0.729081	0.675118	0.354926	0.36454	0.337559	68.3076	70.9852	72.9081	67.5118	35.4926	36.454	33.7559
0.713497	0.714292	0.726747	0.697368	0.357146	0.363373	0.348684	71.3497	71.4292	72.6747	69.7368	35.7146	36.3373	34.8684
0.684792	0.639156	0.705235	0.678335	0.319578	0.352617	0.339168	68.4792	63.9156	70.5235	67.8335	31.9578	35.2617	33.9168
0.684069	0.629597	0.703245	0.652977	0.314798	0.351623	0.326489	68.4069	62.9597	70.3245	65.2977	31.4798	35.1623	32.6489
0.735642	0.67677	0.771893	0.724316	0.338385	0.385946	0.362158	73.5642	67.677	77.1893	72.4316	33.8385	38.5946	36.2158
0.671447	0.631552	0.736915	0.636515	0.315776	0.368458	0.318257	67.1447	63.1552	73.6915	63.6515	31.5776	36.8458	31.8257
0.729126	0.659239	0.736759	0.672339	0.329619	0.36838	0.336169	72.9126	65.9239	73.6759	67.2339	32.9619	36.838	33.6169
0.814243	0.773838	0.981423	0.903388	0.386919	0.490711	0.451694	81.4243	77.3838	98.1423	90.3388	38.6919	49.0711	45.1694
0.798002	0.774038	0.886027	0.859854	0.387019	0.443013	0.429927	79.8002	77.4038	88.6027	85.9854	38.7019	44.3013	42.9927
0.813945	0.753179	0.85797	0.830149	0.37659	0.428985	0.415075	81.3945	75.3179	85.797	83.0149	37.659	42.8985	41.5075
0.808875	0.739979	0.870875	0.832828	0.369989	0.435437	0.416414	80.8875	73.9979	87.0875	83.2828	36.9989	43.5437	41.6414
0.719014	0.694785	0.740508	0.710014	0.347392	0.370254	0.355007	71.9014	69.4785	74.0508	71.0014	34.7392	37.0254	35.5007
0.721044	0.774651	0.867372	0.771372	0.387326	0.433686	0.385686	72.1044	77.4651	86.7372	77.1372	38.7326	43.3686	38.5686
0.74852	0.694911	0.810417	0.770292	0.347455	0.405209	0.385146	74.852	69.4911	81.0417	77.0292	34.7455	40.5209	38.5146
0.721036	0.780935	0.886088	0.823814	0.390467	0.443044	0.411907	72.1036	78.0935	88.6088	82.3814	39.0467	44.3044	41.1907
0.818823	0.741455	0.799551	0.822611	0.370728	0.399775	0.411305	81.8823	74.1455	79.9551	82.2611	37.0728	39.9775	41.1305
0.742394	0.709584	0.761933	0.731272	0.354792	0.380966	0.365636	74.2394	70.9584	76.1933	73.1272	35.4792	38.0966	36.5636
0.692235	0.69392	0.752724	0.718647	0.34696	0.376362	0.359323	69.2235	69.392	75.2724	71.8647	34.696	37.6362	35.9323
0.741467	0.677736	0.906501	0.714343	0.338868	0.453251	0.357171	74.1467	67.7736	90.6501	71.4343	33.8868	45.3251	35.7171
0.793164	0.714736	0.852819	0.789797	0.357368	0.426409	0.394898	79.3164	71.4736	85.2819	78.9797	35.7368	42.6409	39.4898
0.691604	0.629862	0.714046	0.665913	0.314931	0.357023	0.332956	69.1604	62.9862	71.4046	66.5913	31.4931	35.7023	33.2956
0.703102	0.656832	0.728683	0.683014	0.328416	0.364341	0.341507	70.3102	65.6832	72.8683	68.3014	32.8416	36.4341	34.1507
0.68791	0.646886	0.743525	0.675691	0.323443	0.371763	0.337845	68.791	64.6886	74.3525	67.5691	32.3443	37.1763	33.7845
0.646097	0.624762	0.71626		0.312381	0.35813		64.6097	62.4762	71.626	0	31.2381	35.813	0
0.669692	0.638411	0.701121	0.610479	0.319205	0.35056	0.305239	66.9692	63.8411	70.1121	61.0479	31.9205	35.056	30.5239
0.647392	0.645784	0.688295	0.60343	0.322892	0.344148	0.301715	64.7392	64.5784	68.8295	60.343	32.2892	34.4148	30.1715
0.793352	0.693976	0.81117	0.743184	0.346988	0.405585	0.371592	79.3352	69.3976	81.117	74.3184	34.6988	40.5585	37.1592
0.750779	0.682329	0.773427	0.696081	0.341164	0.386714	0.348041	75.0779	68.2329	77.3427	69.6081	34.1164	38.6714	34.8041
0.738667	0.764444	0.944986	0.796033	0.382222	0.472493	0.398016	73.8667	76.4444	94.4986	79.6033	38.2222	47.2493	39.8016
0.79603	0.737776	0.850325	0.777457	0.368888	0.425163	0.388728	79.603	73.7776	85.0325	77.7457	36.8888	42.5163	38.8728
